# Supplementary material for: Exploring Patient Activation and Compliance in Patients with Different Rheumatological Disorders
Source: Healthcare (Basel). 2025 Jan 2;13(1):71. doi: 10.3390/healthcare13010071 (PMC11720284; doi:10.3390/healthcare13010071)
Supplement: Supplementary file 1 [file healthcare-13-00071-s001.zip]

Archive with 1 entries (1 files):
- healthcare-3376895-supplementary.pdf
